# Supplementary material for: Co-Stimulation with TWEAK and TGF-β1 Induces Steroid-Insensitive TSLP and CCL5 Production in BEAS-2B Human Bronchial Epithelial Cells
Source: Int J Mol Sci. 2024 Oct 29;25(21):11625. doi: 10.3390/ijms252111625 (PMC11546882; doi:10.3390/ijms252111625)
Supplement: Supplementary file 1 [file ijms-25-11625-s001.zip]

Archive with 2 entries (2 files):
- ijms-3142150 R2 Supplementary Figure S1.pdf
- ijms-3142150 R2 Supplementary Figure S2.pdf
